# Supplementary material for: Quantum Annealing in the NISQ Era: Railway Conflict Management
Source: Entropy (Basel). 2023 Jan 18;25(2):191. doi: 10.3390/e25020191 (PMC9955039; doi:10.3390/e25020191)
Supplement: Supplementary file 1 [file entropy-25-00191-s001.zip]

Archive with 1 entries (1 files):
- entropy-2101138-supplementary.pdf
